# Supplementary material for: Lowly Expressed Toxin Transcripts in Poorly Characterized Myanmar Russell’s Viper Venom Gland
Source: BioTech (Basel). 2025 Dec 4;14(4):96. doi: 10.3390/biotech14040096 (PMC12730704; doi:10.3390/biotech14040096)
Supplement: Supplementary file 1 [file biotech-14-00096-s001.zip]

Archive with 1 entries (1 files):
- biotech-3906748-supplementary.pdf
